# Supplementary material for: Tacrolimus Inhibits Hepatic Ferroptosis Through Modulating SIRT7-Dependent NRF2 Activation in Diabetes
Source: Antioxidants (Basel). 2026 May 6;15(5):589. doi: 10.3390/antiox15050589 (PMC13203482; doi:10.3390/antiox15050589)
Supplement: Supplementary file 1 [file antioxidants-15-00589-s001.zip]

Archive with 2 entries (2 files):
- Table S1.pdf
- Figures S1–S4.pdf
